# Supplementary material for: Hidden Treasures in “Ancient” Microarrays: Gene-Expression Portrays Biology and Potential Resistance Pathways of Major Lung Cancer Subtypes and Normal Tissue
Source: Front Oncol. 2014 Sep 29;4:251. doi: 10.3389/fonc.2014.00251 (PMC4178426; doi:10.3389/fonc.2014.00251)
Supplement: Figure S1 — Clinically relevant differentially expressed pathways in each tissue type versus the rest. The pathway maps are arranged according to the scheme in the left-top corner. Red indicates overexpression in genes, dark green downregulation. In the Cell Cycle pathway, tumor suppressor genes were overexpressed in normal lung tissue while oncogenes and tumor driving cyclins were overexpressed in cancers. The gene thymidylate synthase (TYMS or TS, belonging to the pathway “one carbon pool by folate”) is relevant for tumor growth and is also a treatment target. Notably, TYMS was overexpressed only in the tumors that are generally refractory to the drug pemetrexed, as the squamous and the small-cell lung cancer. TYMS was not overexpressed in mesothelioma, but it is known that TYMS expression is highly variable in this cancer. In the ERBB pathway, the ERBB2/HER2 and ERBB3/HER3 were overexpressed in adenocarcinoma, while the ERBB4 was overexpressed in the carcinoids. [file Data_Sheet_1.ZIP]

Archive with 8 entries (8 files):
- Figure S1.tif
- Figure S2.tif
- Figure S3.tif
- File S1.ZIP
- File S2.ZIP
- File S3.ZIP
- File S4.ZIP
- Text S1.DOCX
